# Supplementary material for: An examination of disparities in cancer incidence in Texas using Bayesian random coefficient models
Source: PeerJ. 2015 Sep 24;3:e1283. doi: 10.7717/peerj.1283 (PMC4586809; doi:10.7717/peerj.1283)
Supplement: Supplemental Information 1 [file peerj-03-1283-s001.zip]

Archive with 2 entries (2 files):
- peerj_simdat.Rdata
- peerjmodels.R
